# Supplementary material for: Evidence Against the Causal Relationship Between a Putative Cis-Regulatory Variant of MYH3 and Intramuscular Fat Content in Pigs
Source: Front Vet Sci. 2021 Jun 2;8:672852. doi: 10.3389/fvets.2021.672852 (PMC8206472; doi:10.3389/fvets.2021.672852)
Supplement: Supplementary Table 1 — The corresponding relationship between four haplotypes identified by Sanger sequencing and the alleles of the 5 variants detected by the next-generation sequencing (NGS). [file Table_1.XLSX]

## Sheet: Sheet1
TABLE S1 | The corresponding relationship between four haplotypes identified by Sanger sequencing and the alleles of the 5 variants detected by the next-generation sequencing (NGS).
Position of nucleotides (nt)		1	2	3	4	5	6	7	8	9	10	11	12	13	14	15	16	17	18	19	20	21	22	23	24	25	26	27	28	29	30	31	32	33
4 haplotype sequences indentified by Sanger sequencing	H1	T	G	-	G	G	G	G	A	A	C	A	A	C	A	G	C	A	G	T	C	C	T	C	C	T	G	C	T	G	T	A	T	T
	H2	T	G	T	G	G	G	G	A	A	C	A	C	A	C	G	-	-	-	-	-	-	T	C	C	T	G	C	T	G	T	C	T	C
	H3	T	G	T	G	G	G	G	A	A	C	A	C	A	C	A	-	-	-	-	-	-	T	C	C	T	G	C	T	G	T	A	T	T
	H4	T	G	C	G	G	G	G	A	A	C	A	C	A	C	A	A	G	-	-	-	-	T	C	C	T	G	C	T	G	T	A	T	T
5 variants detected by NGS				v1									v2	v3	v4
																						v5
Note: From our NGS data, the genotypes of 5 variants (v1-v5) around the MYH3 6-bp INDEL (from position 16 to 21) were called for each F6 and F7 animal. The v1, v2 and v3 represent single nucleotide polymorphism at the 3rd, 12th and 13th position, respectively. The v4 (at 14-21 nt) and v5 (at 21-33 nt) variants overlapped by one base.
